# Supplementary material for: Paroxysmal Atrial Fibrillation with Rapid Ventricular Response Following COVID-19 Nasopharyngeal Swab: A Case Report
Source: Reports (MDPI). 2023 Mar 15;6(1):15. doi: 10.3390/reports6010015 (PMC12225394; doi:10.3390/reports6010015)
Supplement: Supplementary file 1 [file reports-06-00015-s001.zip]

Archive with 1 entries (1 files):
- reports-2241564-supplementary.pdf
